# Supplementary material for: Knowledge, Attitudes, and Acceptance of COVID-19 Vaccines among Secondary School Pupils in Zambia: Implications for Future Educational and Sensitisation Programmes
Source: Vaccines (Basel). 2022 Dec 14;10(12):2141. doi: 10.3390/vaccines10122141 (PMC9784903; doi:10.3390/vaccines10122141)
Supplement: Supplementary file 1 [file vaccines-10-02141-s001.zip]

Archive with 1 entries (1 files):
- vaccines-2085945-supplementary.pdf
